# Supplementary material for: BiVO4 Ceramic Photoanode with Enhanced Photoelectrochemical Stability
Source: Nanomaterials (Basel). 2021 Sep 15;11(9):2404. doi: 10.3390/nano11092404 (PMC8466786; doi:10.3390/nano11092404)
Supplement: Supplementary file 1 [file nanomaterials-11-02404-s001.zip]

Archive with 1 entries (1 files):
- nanomaterials-1330150-supplementary.pdf
